# Supplementary material for: A Comparative Study of Morphology, Photosynthetic Physiology, and Proteome between Diploid and Tetraploid Watermelon (Citrullus lanatus L.)
Source: Bioengineering (Basel). 2022 Dec 1;9(12):746. doi: 10.3390/bioengineering9120746 (PMC9774721; doi:10.3390/bioengineering9120746)
Supplement: Supplementary file 1 [file bioengineering-09-00746-s001.zip]

Archive with 1 entries (1 files):
- bioengineering-2028509-supplementary.pdf
